# Supplementary material for: Angiotensin II Induces Vascular Endothelial Dysfunction by Promoting Lipid Peroxidation-Mediated Ferroptosis via CD36
Source: Biomolecules. 2024 Nov 17;14(11):1456. doi: 10.3390/biom14111456 (PMC11591770; doi:10.3390/biom14111456)
Supplement: Supplementary file 1 [file biomolecules-14-01456-s001.zip]

Archive with 1 entries (1 files):
- biomolecules-3303782-supplementary.pdf
